# Supplementary material for: The Semantic Content of Abstract Concepts: A Property Listing Study of 296 Abstract Words
Source: Front Psychol. 2018 Sep 19;9:1748. doi: 10.3389/fpsyg.2018.01748 (PMC6156367; doi:10.3389/fpsyg.2018.01748)
Supplement: Supplementary file 2 [file Table_2.XLSX]

## Sheet: Wortliste
original german abstract concepts	loose english translations	%vis	%acou	%mot	%tac	%olf	%gus	%int	%SM	%IS/E	%SC	%VA	%association	%other abstract concept	abstractness rating	familiarity rating	word length	lemma frequency	cluster_analysis_1	cluster_analysis_2
Abenteuer	adventure	0.17	0	0.2083	0	0	0	0.0583	0.4367	0.3717	0	0.1917	0.0583	0.1333	2.3333	4.8	9	1672	1	1
Ablenkung	distraction	0.1167	0.1083	0.1	0	0	0.0167	0.0167	0.3583	0.525	0.025	0.0917	0.0917	0	2.7333	5.1333	9	391	2	2
Absicht	intention	0.075	0	0.1333	0	0	0	0	0.2083	0.45	0	0.3417	0.1667	0.175	2.4667	4.9333	7	10417	2	2
Ähnlichkeit	resemblance	0.39	0.025	0.02	0	0	0	0	0.435	0.02	0.43	0.115	0.045	0.07	3.2667	3.9333	11	1883		3
Ahnung	notion	0.0833	0.0167	0.0167	0.02	0	0	0.0533	0.19	0.6267	0.0333	0.15	0.05	0.1	1.9333	4.0667	6	2789	2	2
Aktivität	activity	0.1311	0	0.4822	0	0	0	0	0.6133	0.175	0.0458	0.1658	0.0333	0.1325	3.6667	5	9	3159	1	1
Alptraum	nightmare	0.1129	0	0.1393	0	0.02	0	0	0.2721	0.6493	0.031	0.0476	0.0143	0.0333	3.2667	5	8	233	2	2
Anforderung	requirement	0.04	0	0.0917	0	0	0	0.025	0.1567	0.5167	0.04	0.2867	0.0833	0.2033	2.2	3.7333	11	3238	2	2
Angriff	attack	0.135	0.0567	0.38	0	0	0	0.0167	0.5883	0.12	0.08	0.2117	0.0567	0.155	3.2667	3.9333	7	11899	1	1
Angst	anxiety	0.1206	0.0367	0.2517	0	0.0333	0	0.0478	0.49	0.3117	0.02	0.1783	0.0167	0.1617	2.3333	4.6667	5	10860	1	1
Anmut	grace	0.2836	0.0222	0.214	0.0111	0	0	0	0.531	0.2421	0.0111	0.2159	0.127	0.0889	1.9333	3.6667	5	650	1	3
Annahme	assumption	0	0	0	0	0	0	0	0	0.49	0.02	0.49	0.1083	0.3817	2.1333	3.8667	7	6163		2
Anreiz	incentive	0.2533	0.02	0.125	0	0	0	0	0.3983	0.36	0.055	0.1867	0.0933	0.0933	2.6	4.8	6	608	1	3
Anschein	appearance	0.1786	0	0	0	0	0	0	0.1786	0.3095	0	0.5119	0.381	0.131	1.5333	2.7333	8	1621	3	2
Ansicht	view	0.1283	0.0167	0.06	0.0167	0.0167	0.0167	0	0.255	0.3317	0.2317	0.1817	0.0867	0.095	2.2667	5.0667	7	10770	2	2
Anstrengung	effort	0.025	0	0.4779	0	0.025	0	0.0143	0.5421	0.3652	0.02	0.0726	0.0583	0.0143	3.0667	4.6	11	4871	1	1
Anwendung	application	0.1233	0.02	0.5033	0	0	0	0.02	0.6667	0.1583	0	0.175	0.025	0.15	2.4	3.6	9	9221	1	1
Appetit	appetite	0.1361	0	0.076	0.01	0.1343	0.1729	0.0833	0.6125	0.2375	0	0.15	0.0583	0.0917	3.4	5.7333	7	878	1
Arbeit	work	0.1283	0	0.32	0.07	0	0	0	0.5183	0.2167	0.02	0.245	0.04	0.205	4.1333	5.8	6	47836	1	1
Ärger	anger	0.1042	0.025	0.1542	0	0	0	0.0333	0.3167	0.3417	0.1625	0.1792	0.075	0.1042	3.2	5.6667	5	1520	2	2
Armut	poverty	0.2767	0	0	0.0375	0	0.02	0.095	0.4292	0.1233	0.0125	0.435	0.235	0.2	3.3333	3.8	5	1582	1	3
Aspekt	aspect	0.2833	0.025	0.025	0	0	0	0	0.3333	0.2333	0	0.4333	0.1667	0.2667	1.7333	3	6	3460	1	3
Attentat	assassination	0.2672	0.0278	0.1144	0	0	0	0.025	0.4344	0.0811	0.0167	0.4678	0.2444	0.2233	4.0667	3.2	8	1107	1	3
Attraktion	attraction	0.31	0.1383	0.0333	0.0167	0.0167	0.0167	0.0167	0.5483	0.365	0.02	0.0667	0.0333	0.0333	3.1333	4.2	10	185	1	3
Aufgabe	task	0.0286	0.0143	0.3019	0	0	0	0	0.3448	0.2993	0.0333	0.3226	0.125	0.1976	3.6667	5.5333	7	27808	1	1
Aufmerksamkeit	attention	0.125	0.125	0.1333	0	0	0	0	0.3833	0.3	0.075	0.2417	0.125	0.1167	2.9333	5.8	14	5790	1	2
Aufregung	excitement	0.0875	0.0125	0.1125	0.0125	0.0125	0	0.0625	0.3	0.6208	0.025	0.0542	0	0.0542	2.8	4.8571	9	1818	2	2
Aufstand	insurrection	0.0931	0.0715	0.3332	0	0	0	0	0.4978	0.189	0.02	0.2932	0.2	0.0932	2.9333	3.3333	8	1757	1	1
Ausbeutung	exploitation	0.2083	0	0.0583	0	0	0	0.025	0.2917	0.1083	0.125	0.475	0.3583	0.1167	2.9333	3.0667	10	1290	3	3
Auseinandersetzung	dispute	0.0167	0.08	0.1383	0	0	0	0	0.235	0.2883	0.285	0.1917	0.0583	0.1333	3.2667	5.2	18	4848	2	2
Ausgrenzung	ostracism	0.1186	0.0143	0.0593	0	0	0	0.0417	0.2338	0.4126	0.2719	0.0817	0.045	0.0367	2.6667	3.3333	11	84	2	2
Auslese	selection	0.1969	0	0.0567	0.0125	0.0286	0.0611	0	0.3557	0.1283	0.1125	0.4035	0.23	0.1735	3.1333	2.4667	7	753	1	2
Beachtung	regard	0.2229	0	0.1063	0	0	0	0	0.3292	0.3167	0.0313	0.3229	0.0313	0.2917	2.3333	5.1333	9	2134	1	3
Bedauern	regret	0.025	0.025	0.0783	0	0	0	0	0.1283	0.4817	0.1067	0.2833	0	0.2833	2.2667	3.3333	8	1127	2	2
Bedrohung	menace	0.175	0	0.025	0.025	0	0	0.0333	0.2583	0.3333	0	0.4083	0.1417	0.2667	2.8667	4.4	9	1843	1	2
Bedürfnis	need	0.1633	0	0.0333	0	0.09	0.0933	0	0.38	0.4133	0	0.2067	0.1	0.1067	2.6	5.4667	9	7460	1	2
Beeinflußung	influence	0.0893	0.0393	0.025	0	0	0	0	0.1536	0.5119	0.1476	0.1869	0.1333	0.0536	2.1333	3.1333	12	928	2	2
Begabung	aptitude	0.0567	0.0733	0.28	0	0	0	0	0.41	0.35	0.0367	0.2033	0.0783	0.125	2.2667	3.9333	8	1448	1	1
Begeisterung	enthusiasm	0.1426	0.1143	0.1852	0	0	0	0	0.4421	0.4069	0.0333	0.1176	0.0583	0.0593	3.1333	5.4667	12	2177	1	2
Begierde	eagerness	0.1733	0	0.1	0.025	0	0	0.025	0.3233	0.4617	0.0333	0.1817	0.0833	0.0983	2.2	4.5333	8	614	2	2
Beleidigung	insult	0.05	0.075	0.15	0	0	0	0.02	0.295	0.38	0.075	0.25	0.07	0.18	2.6667	5.2	11	1307	2	2
Benehmen	manners	0.1626	0.0786	0.096	0	0	0.0333	0	0.3705	0.156	0.1476	0.326	0.1843	0.1417	2.8	4.9333	8	1617	1	2
Beobachtung	observation	0.3352	0.05	0.0652	0	0	0	0.0333	0.4838	0.2436	0	0.2726	0.2393	0.0333	2.6667	4.2667	11	4616	1	3
Bereitschaft	willingness	0.181	0.0583	0.1083	0	0	0	0.025	0.3726	0.3552	0.2412	0.031	0	0.031	2.4	4.8	12	2761	2	2
Beruhigung	reassurance	0.1602	0.04	0.1443	0	0.025	0.02	0.0343	0.4238	0.4326	0.0143	0.1293	0.1126	0.0167	2.7333	5.3333	10	638	1	2
Bewunderung	admiration	0.2667	0.0167	0.1333	0	0	0	0	0.4167	0.25	0.0667	0.2667	0.125	0.1417	2.3333	4.2	11	1369	1	3
Boykott	boycott	0.22	0.065	0.4183	0	0	0	0	0.7033	0.1367	0.07	0.09	0.0333	0.0567	2.6667	2.6667	7	458	1	1
Brauch	custom	0.1333	0	0.1617	0	0	0.0167	0	0.3117	0.05	0.0333	0.605	0.295	0.31	2.6667	4.3333	6	1533	3	2
Chaos	chaos	0.3867	0.02	0.0917	0.025	0	0	0	0.5233	0.2167	0	0.26	0.16	0.1	3.1333	4.2667	5	1290	1	3
Charakter	character	0.1143	0	0.0476	0	0	0	0	0.1619	0.5095	0.0476	0.281	0.1833	0.0976	1.8667	4.3333	9	12110	2	2
Charme	charm	0.1771	0.0417	0.0729	0	0	0	0	0.2917	0.3229	0.1146	0.2708	0.0729	0.1979	2.4	4.6667	6	379	2	2
Dank	gratitude	0	0	0.1233	0	0	0	0	0.1233	0.3317	0.17	0.375	0.3167	0.0583	2.8667	5.6	4	4229	3	2
Diktatur	dictatorship	0.0783	0	0.025	0	0	0	0	0.1033	0.1617	0.15	0.585	0.3817	0.2033	3.4	3.1333	8	1977		2
Drohung	threat	0.216	0.085	0.1986	0.0143	0	0	0	0.5138	0.2243	0.0619	0.2	0.05	0.15	3.0667	4.4	7	2324	1	1
Durchblick	insight	0.3012	0	0.02	0	0	0.0143	0	0.3355	0.5236	0	0.141	0.02	0.121	2.1333	4.2667	10	137	2	3
Durst	thirst	0.3217	0	0.07	0.0533	0	0.1983	0.1333	0.7767	0.0867	0	0.1367	0.0867	0.05	4.2667	5.3333	5	892	1
Ehre	honor	0.0407	0	0.1148	0	0	0	0	0.1556	0.287	0.1704	0.387	0.1519	0.2352	1.4	3.6667	4	6571	3	2
Ehrgeiz	ambition	0.0667	0	0.1317	0	0	0	0	0.1983	0.4533	0.0917	0.2567	0.0783	0.1783	2.7333	5.1333	7	1441	2	2
Eifersucht	jealousy	0.1167	0.0333	0.075	0	0	0	0	0.225	0.245	0.3683	0.1617	0.1617	0	2.2	3.6667	10	888	2	2
Eile	hurry	0.025	0	0.2417	0	0	0	0	0.2667	0.4	0.0583	0.275	0.0917	0.1833	2.8667	4.4	4	1408	2	2
Einblick	insight	0.1867	0.0667	0.2667	0	0	0	0	0.52	0.33	0.05	0.1	0.0333	0.0667	2.6667	4.8667	8	1471	1	1
Eindruck	impression	0.2	0.0533	0.0933	0	0	0	0	0.3467	0.3133	0.12	0.22	0.1533	0.0667	2.4667	4.5333	8	11228	1	2
Einsamkeit	solitude	0.075	0.05	0.05	0	0	0	0	0.175	0.4167	0.2083	0.2	0.05	0.15	2.5333	3.9333	10	1729	2	2
Einwand	objection	0.04	0.09	0.215	0	0	0	0	0.345	0.225	0.3433	0.0867	0	0.0867	2.4667	3.8	7	2126		2
Einwilligung	agreement	0.0333	0.0533	0.1117	0	0	0	0	0.1983	0.5317	0.0867	0.1833	0.1167	0.0667	2.9333	3.9333	12	520	2	2
Eitelkeit	vanity	0.2433	0	0.065	0	0.02	0	0	0.3283	0.4083	0.075	0.1883	0.11	0.0783	2.2667	3.6	9	1095	2	3
Ekel	disgust	0.5036	0	0.0926	0.0167	0.1686	0.0593	0.075	0.9157	0.0393	0	0.045	0.045	0	2.8	4.6	4	734
Eleganz	elegance	0.425	0.025	0.1767	0.0367	0	0	0.0167	0.68	0.11	0.02	0.19	0.0667	0.1233	2.6	4.0667	7	680	1	3
Empfehlung	recommendation	0.2	0.0667	0.1917	0	0.025	0.0417	0	0.525	0.2	0.2	0.075	0.0167	0.0583	2.4667	4.8667	10	2372	2	1
Empfindung	sensation	0.05	0.0167	0.0533	0.02	0	0	0.0817	0.2217	0.72	0	0.0583	0.025	0.0333	2.0667	4.2	10	3922	2	2
Engagement	commitment	0.085	0.065	0.2733	0	0	0	0	0.4233	0.1567	0.26	0.16	0.05	0.11	2.8	4.2	10	1088	2	1
Entdeckung	discovery	0.1583	0.0333	0.0333	0	0	0	0	0.225	0.175	0.0333	0.5667	0.275	0.2917	2.6	4.6	10	2866	3	2
Entscheidung	decision	0.0363	0.0085	0.0534	0	0	0	0	0.0983	0.3868	0.0912	0.4238	0.3497	0.0741	3.1333	4.6	12	13933	3	2
Entschluss	resolution	0.05	0.0333	0.025	0	0	0	0.0167	0.125	0.475	0.0333	0.3667	0.1667	0.2	2.2	4.4667	10	3674	2	2
Entschuldigung	apology	0.065	0	0.1567	0	0	0	0	0.2217	0.5383	0.195	0.045	0.025	0.02	3.0667	5.6	14	1305	2	2
Entsetzen	dismay	0.0852	0.0463	0.1148	0	0	0	0.0278	0.2741	0.5648	0	0.1611	0.0741	0.087	2.4	3.3333	9	1299	2	2
Enttäuschung	disappointment	0.1117	0	0.07	0	0	0	0	0.1817	0.6183	0.05	0.15	0.0333	0.1167	2	4.4	12	2195	2	2
Erbarmen	mercy	0.125	0	0.1033	0	0	0	0	0.2283	0.315	0.2367	0.22	0.1	0.12	2.0667	4.2	8	368	2	2
Erfahrung	experience	0.02	0.02	0.0917	0	0.02	0	0	0.1517	0.4879	0.0393	0.3212	0.1033	0.2179	2	4.8	9	14264	2	2
Erfindung	invention	0.15	0	0.1	0	0	0	0	0.25	0.2	0.05	0.5	0.2667	0.2333	3.5333	4.8667	9	2652	3	2
Erfolg	success	0.1345	0	0.0876	0.0702	0	0	0	0.2924	0.3998	0.0143	0.2936	0.1283	0.1652	2.2667	5.2	6	16796	2	2
Erholung	recovery	0.2476	0.0393	0.2219	0	0.01	0.01	0.01	0.5388	0.301	0.0517	0.1086	0.025	0.0836	2.6	5.2	8	1110	1	3
Erinnerung	memory	0.1333	0.1083	0.0333	0	0	0	0	0.275	0.5883	0.02	0.1167	0.025	0.0917	2.9333	5.6667	10	9048	2	2
Erkenntnis	realization	0.04	0	0.1967	0	0	0	0	0.2367	0.66	0	0.1033	0.025	0.0783	1.9333	4.0667	10	10931	2	2
Erklärung	explanation	0.1	0.0917	0.15	0.025	0	0	0	0.3667	0.125	0.1333	0.375	0.1667	0.2083	3.4667	5.3333	9	17097	1	2
Erlebnis	event	0.1549	0.0725	0.2618	0	0	0	0.051	0.5402	0.3577	0.0143	0.0879	0.02	0.0679	2.7333	4.7333	8	4051	1	1
Erleichterung	relief	0.065	0	0.33	0.0333	0	0	0	0.4283	0.4217	0	0.15	0.1167	0.0333	2.2667	4.1333	13	2113	1	1
Erpressung	blackmail	0.2267	0.0675	0.105	0.03	0	0	0	0.4292	0.1458	0.2692	0.1558	0.1133	0.0425	2.8667	3.4667	10	578	2	3
Errungenschaft	achievement	0.0833	0	0.2067	0	0	0	0	0.29	0.445	0.045	0.22	0.1283	0.0917	2.2667	2.7333	14	1280	2	2
Erstaunen	astonishment	0.125	0	0.1	0	0	0	0	0.225	0.5083	0	0.2667	0.1917	0.075	2.4667	4.8667	9	1288	2	2
Erwartung	expectation	0.0278	0	0	0	0	0	0	0.0278	0.7778	0.0926	0.1019	0.0648	0.037	2.0667	4.6	9	4107		2
Fähigkeit	skill	0.025	0	0.23	0	0	0	0	0.255	0.42	0	0.325	0.1667	0.1583	2	4.1333	9	5428	2	2
Fantasie	fantasy	0.3917	0	0.0583	0	0	0	0	0.45	0.3433	0	0.2067	0.02	0.1867	1.5333	4.3333	8	329	1	3
Ferne	distance	0.4049	0.02	0.1666	0.004	0	0	0	0.5954	0.254	0.0373	0.1133	0.074	0.0393	2.9333	3.8667	5	3106	1	3
Feststellung	detection	0.15	0.0563	0.1813	0	0	0	0	0.3875	0.2813	0.0313	0.3	0.0563	0.2438	2.4667	5.2667	12	4335	1	1
Fitneß	fitness	0.2452	0	0.3571	0	0	0.0833	0.0667	0.7524	0.0333	0	0.2143	0.0476	0.1667	3.6667	4.8	6	21	1	1
Fleiß	diligence	0.1433	0	0.1654	0.0063	0.02	0	0	0.335	0.3071	0	0.3579	0.1333	0.2246	2.7333	5.3333	5	1041	1	2
Flexibilität	flexibility	0.0417	0.025	0.175	0.0167	0	0	0	0.2583	0.4333	0.025	0.2833	0.0667	0.2167	2.2667	4.0714	12	276	2	2
Forderung	demand	0.2243	0.02	0.115	0.0593	0	0	0.0143	0.4329	0.2962	0.045	0.226	0.1167	0.1093	2.6	4.9333	9	12760	1	3
Freiheit	freedom	0.0936	0.0143	0.0793	0	0	0	0	0.1871	0.4052	0	0.4076	0.156	0.2517	2	4.9333	8	16420	3	2
Freude	joy	0.09	0.0733	0.305	0	0	0	0.02	0.4883	0.195	0.2317	0.085	0.06	0.025	2.4	5.4	6	10472	2	1
Freundlichkeit	kindness	0.0917	0.1154	0.1931	0	0	0	0.0167	0.4168	0.2895	0.2194	0.0744	0.0744	0	2.6	5.1333	14	740	2	2
Friede	peace	0.1208	0.0375	0.0375	0	0	0	0	0.1958	0.2125	0.0583	0.5333	0.45	0.0833	2.0667	4.6667	6	1782	3	2
Fröhlichkeit	happiness	0.2083	0.045	0.18	0	0	0	0	0.4333	0.3417	0.1267	0.0983	0.0983	0	2.8	5.6	12	369	1	1
Frust	frustration	0.0983	0	0.1033	0	0	0.045	0.02	0.2667	0.49	0.04	0.2033	0.1083	0.095	2	4.0667	5	57	2	2
Furcht	fear	0.32	0.095	0.125	0	0	0	0	0.54	0.2833	0.0167	0.16	0.05	0.11	2.2	4.1333	6	3591	1	3
Fürsorge	welfare	0.1952	0.025	0.2167	0	0.0143	0	0	0.4512	0.1593	0.3395	0.05	0.025	0.025	2.8667	4.7333	8	1318	2	1
Gedanke	thought	0.095	0	0.07	0	0	0	0	0.165	0.6433	0	0.1917	0.1167	0.075	1.8	5.2667	7	23576	2	2
Gefahr	danger	0.3283	0.05	0.065	0	0	0	0.0733	0.5167	0.285	0	0.1983	0.1283	0.07	2.3333	4.8	6	14459	1	3
Gefühl	emotion	0.0333	0	0.0833	0.025	0	0	0.05	0.1917	0.7833	0.025	0	0	0	2.4	5.6	6	15526	2	2
Gegenwart	present	0.1233	0	0.065	0	0	0	0	0.1883	0.165	0.025	0.6217	0.1167	0.505	2.2	4.1333	9	8109	3	2
Gehorsam	obedience	0.2333	0.1	0.0833	0	0	0	0	0.4167	0.1	0.3333	0.15	0.05	0.1	1.9333	3.2	8	1185	2	3
Gemeinheit	meanness	0.0333	0	0.31	0	0	0	0	0.3433	0.32	0.0867	0.25	0.0667	0.1833	2.1333	4	10	515	1	1
Genie	genius	0.0533	0.02	0.0667	0	0	0	0	0.14	0.2783	0.045	0.5367	0.38	0.1567	2.4667	3.8667	5	1370	3	2
Gerechtigkeit	justice	0.125	0	0.0333	0	0	0	0	0.1583	0.1917	0.025	0.625	0.3733	0.2517	2.8	5.4667	13	3727	3	2
Geständnis	confession	0.1233	0.0983	0.2167	0.0167	0	0	0.0167	0.4717	0.3474	0.0333	0.1476	0.131	0.0167	3.1333	3.6	10	985	1	2
Gewalt	violence	0.2156	0.02	0.1144	0	0	0	0.06	0.41	0.135	0.1206	0.3344	0.1667	0.1678	3.5333	4.4	6	9381	1	3
Gewohnheit	habit	0.1333	0.04	0.1	0	0	0	0	0.2733	0.2733	0.025	0.4283	0.1333	0.295	3	5.6667	10	2586	1	2
Gier	greed	0.2	0	0.025	0.0667	0	0	0	0.2917	0.4833	0.025	0.2	0.0667	0.1333	2	3.6667	4	539	2	2
Gleichgültigkeit	indifference	0.0833	0	0.09	0	0	0	0	0.1733	0.5617	0.0333	0.2317	0.1533	0.0783	2.6	3.3333	16	951	2	2
Glück	luck	0.0933	0.0533	0.1267	0.02	0	0	0	0.2933	0.2333	0.1333	0.34	0.2717	0.0683	2.5333	5.6	5	10472	1	2
Grausamkeit	cruelty	0.1183	0	0.49	0	0	0	0	0.6083	0.2383	0.0333	0.12	0.05	0.07	2.7333	3.4667	11	832	1	1
Hass	hate	0.0417	0	0.0509	0	0	0	0	0.0926	0.2889	0.1611	0.4574	0.2222	0.2352	1.9333	3.8	4	3570	3	2
Heimat	home	0.175	0.02	0.02	0	0.02	0	0.02	0.255	0.31	0.24	0.195	0.125	0.07	3.4667	5.4	6	6515	2	2
Heiterkeit	amusement	0.0783	0.1317	0.17	0	0	0	0	0.38	0.45	0.0617	0.1083	0.05	0.0583	3.1333	4.8	10	2053	1	2
Herausforderung	challenge	0.0333	0.0167	0.1917	0	0	0	0	0.2417	0.4417	0.0667	0.25	0.0833	0.1667	2.3333	4.6	15	892	2	2
Hilfe	help	0.1167	0.05	0.1533	0	0	0	0	0.32	0.2817	0.2367	0.1617	0.0783	0.0833	3.0667	5.5333	5	13556	2	2
Hinterhalt	ambush	0.115	0.0167	0.29	0	0	0	0	0.4217	0.295	0.0833	0.2	0.075	0.125	2.4	2.9333	10	219	1	1
Hinweis	hint	0.14	0.0333	0.1517	0	0	0	0	0.325	0.27	0.1283	0.2767	0.1233	0.1533	3.5333	5.2667	7	5372	1	2
Hoffnung	hope	0.0792	0	0.0533	0	0	0	0.0125	0.145	0.3308	0	0.5242	0.4867	0.0375	1.6667	4.3333	8	10369	3	2
Horror	horror	0.2664	0.0926	0.031	0.0143	0	0.0167	0.056	0.4769	0.3045	0.0926	0.126	0.0417	0.0843	2.7333	4	6	75	1	3
Humor	humor	0.0444	0.1906	0.1911	0	0	0	0	0.4261	0.4472	0	0.1267	0.0733	0.0533	2.2667	4.5333	5	1759	1	2
Hunger	hunger	0.2081	0.025	0.1083	0	0.0375	0.1414	0.0561	0.5764	0.0542	0.0125	0.3569	0.3194	0.0375	3.8	5.5333	6	2921	1	2
Ideal	ideal	0.3076	0	0.1543	0	0	0	0	0.4619	0.2352	0.0429	0.26	0.1333	0.1267	1.8667	3.0667	5	4597	1	3
Idee	idea	0.0417	0	0.0583	0.025	0	0	0	0.125	0.4617	0.0167	0.3967	0.1733	0.2233	2.2	5.2667	4	15140	2	2
Illusion	illusion	0.3438	0	0.1354	0	0	0	0	0.4792	0.2604	0	0.2604	0.1042	0.1563	1.9333	3.2	8	1867	1	3
Interesse	interest	0.02	0.02	0.2767	0	0	0	0	0.3167	0.58	0	0.1033	0	0.1033	2.0667	4.7333	9	28178	2	1
Irrtum	error	0.0167	0.0333	0.2017	0	0	0	0	0.2517	0.445	0.0583	0.245	0.0783	0.1667	2.4667	3.4	6	3260	2	2
Kampf	fight	0.1583	0.0167	0.2017	0	0	0	0.0125	0.3892	0.1817	0	0.4292	0.2917	0.1375	4	4.7333	5	24417	1	1
Karriere	career	0.1442	0	0.1242	0.0367	0	0	0	0.305	0.3317	0.0367	0.3267	0.0458	0.2808	2.6667	5.2667	8	1059	1	2
Katastrophe	catastrophe	0.5694	0.0583	0.0444	0.0361	0	0	0	0.7083	0.0611	0.0111	0.2194	0.0583	0.1611	2.8	3.7333	11	2385	1	3
Komfort	comfort	0.2267	0.0367	0.1083	0.0533	0	0	0	0.425	0.3083	0	0.2667	0.0833	0.1833	2.8667	4.1333	7	266	1	3
Komik	slapstick	0.145	0.16	0.09	0	0	0	0	0.395	0.345	0.05	0.21	0.095	0.115	3.0667	4.5333	5	384	1	2
Kompetenz	competence	0.2202	0	0.1	0	0	0	0	0.3202	0.3976	0.0333	0.2488	0.031	0.2179	2.0667	4.4667	9	1394	2	3
Kompromiss	compromise	0	0.025	0.05	0.025	0	0	0	0.1	0.4417	0.3433	0.115	0.0583	0.0567	2.3333	4	10	641	2	2
Konflikt	conflict	0.025	0.0333	0.1	0	0	0	0	0.1583	0.245	0.1117	0.485	0.2533	0.2317	2.2667	4.1333	8	5984	3	2
Können	ability	0.02	0	0.3067	0	0	0	0	0.3267	0.4433	0.04	0.19	0.0333	0.1567	2.6667	4.4	6	1214	2	1
Kooperation	cooperation	0.0742	0.0167	0.115	0	0	0	0	0.2058	0.2242	0.495	0.075	0.0333	0.0417	2.7333	3.6667	11	1731		2
Kraft	force	0.23	0	0.325	0	0	0	0	0.555	0.1883	0.05	0.2067	0.03	0.1767	3.3333	5.0667	5	32448	1	1
Kreativität	creativity	0.4167	0.0667	0.33	0	0	0	0	0.8133	0.1	0	0.0867	0.0433	0.0433	2.2	5.2667	11	184	1
Krieg	war	0.1806	0.0806	0.2111	0	0	0	0	0.4722	0.1167	0.1083	0.3028	0.1083	0.1944	3.4	4.6667	5	34559	1	1
Kriminalität	crime	0.1702	0.0476	0.2167	0	0	0.0143	0.0143	0.4631	0.1643	0.05	0.3226	0.025	0.2976	2.5333	5	12	311	1	1
Kritik	criticism	0.04	0.0733	0.02	0	0	0	0.025	0.1583	0.4417	0.0667	0.3333	0.3333	0	2.3333	3.8667	6	8914	2	2
Kultur	culture	0.1558	0.0525	0.0725	0	0	0	0	0.2808	0.1575	0.0575	0.5042	0.1125	0.3917	2.6	5.3333	6	14097	3	2
Kunst	art	0.2345	0.0143	0.156	0	0	0	0	0.4048	0.2536	0	0.3417	0.3417	0	3.4667	5.4667	5	20302	1	1
Langeweile	boredom	0.065	0.045	0.0933	0	0	0.02	0	0.2233	0.3733	0.025	0.3783	0.195	0.1833	2.0667	4.4667	10	717	3	2
Laune	mood	0.0393	0.045	0.0343	0	0	0	0.1	0.2186	0.6698	0	0.1117	0	0.1117	1.6667	3.7333	5	1970	2	2
Leid	suffering	0.1936	0	0	0	0	0	0.1902	0.3838	0.3219	0.065	0.2293	0.1167	0.1126	2.6	4.9333	4	1711	1
Leidenschaft	passion	0.1067	0	0.1186	0.0286	0	0	0	0.2538	0.5986	0.0476	0.1	0.1	0	2.0667	4.4667	12	2956	2	2
Leistung	performance	0.1459	0.0375	0.2175	0	0	0	0	0.4009	0.3959	0.0091	0.1941	0.0273	0.1668	3.1333	5.4667	8	12706	1	1
Liebe	love	0.0659	0	0.0817	0.0222	0	0	0.05	0.2198	0.4011	0.1347	0.2444	0.0648	0.1796	2	5.4667	5	16318	2	2
Lust	lust	0.1317	0.0167	0.15	0	0.0367	0.0817	0.0667	0.4833	0.4167	0	0.1	0.05	0.05	2.6	5.4667	4	5162	1	2
Luxus	luxury	0.2833	0	0.12	0.02	0	0	0	0.4233	0.2533	0	0.3233	0.05	0.2733	3.4	4.6667	5	789	1	3
Macht	power	0.2	0	0.0775	0.085	0	0	0	0.3625	0.1983	0.1383	0.3008	0.1783	0.1225	2.2667	4.2	5	20639	1	2
Magie	magic	0.2483	0.0367	0.0333	0	0	0	0	0.3183	0.1167	0	0.565	0.3367	0.2283	1.5333	3.4	5	652	3	3
Manipulation	manipulation	0.1617	0.07	0.0167	0	0	0	0	0.2483	0.2917	0.19	0.27	0.1167	0.1533	2.4667	4.7333	12	484	2	2
Mitgefühl	compassion	0.05	0.0143	0.0929	0.0393	0	0	0	0.1964	0.5214	0.2095	0.0726	0.0476	0.025	2.4	4.5333	9	392	2	2
Moment	moment	0.0407	0.0407	0.05	0.0185	0	0	0	0.15	0.2685	0	0.5815	0.3778	0.2037	1.8667	4.2667	6	8730	3	2
Mut	courage	0.146	0.0286	0.2569	0	0.02	0	0	0.4514	0.4426	0.0333	0.0726	0.0333	0.0393	1.6667	4.3333	3	4414	1	1
Nachteil	disadvantage	0.0333	0	0.1067	0	0	0	0	0.14	0.3817	0.0867	0.3917	0.1333	0.2583	2.3333	4.2	8	2479	3	2
Nachweis	proof	0.4367	0.02	0.1983	0	0	0	0	0.655	0	0	0.345	0.1	0.245	2.8667	3.3333	8	2200	1	3
Neid	envy	0.15	0	0.025	0	0	0	0	0.175	0.3583	0.1667	0.3	0.1083	0.1917	2.4667	5	4	874	2	2
Nervosität	nervousness	0.1891	0.0291	0.2198	0	0	0	0.0765	0.5145	0.3723	0.0341	0.0791	0.02	0.0591	3.2	5.4	10	482	1	1
Neugierde	curiosity	0.2083	0	0.07	0	0	0	0	0.2783	0.4183	0.02	0.2833	0.2083	0.075	2.4	4.4	9	471	2	3
Not	misery	0.1933	0.02	0.1833	0.0167	0	0.0167	0.0417	0.4717	0.275	0.11	0.1433	0.0933	0.05	2.5333	4.6	3	5481	1	1
Ordnung	order	0.3592	0.02	0.135	0	0	0	0	0.5142	0.0858	0.0125	0.3875	0.0708	0.3167	3.5333	5.2	7	15463	1	3
Panik	panic	0.1926	0	0.2491	0	0.0417	0	0.1056	0.5889	0.263	0.0278	0.1204	0.0278	0.0926	2.8667	5	5	606	1	1
Perfektion	perfection	0.0952	0	0.0167	0	0	0	0	0.1119	0.25	0	0.6381	0.4202	0.2179	1.9333	3.7333	10	178	3	2
Perspektive	perspective	0.2	0	0.1083	0	0	0	0	0.3083	0.2917	0	0.4	0.0667	0.3333	2.5333	5	11	2221	1	3
Pflicht	duty	0.1152	0.02	0.1367	0.0143	0	0.0143	0	0.3005	0.351	0.0643	0.2843	0.1033	0.181	2.8	5.4	7	9771	1	2
Phantasie	fantasy	0.195	0	0.04	0	0	0	0	0.235	0.4133	0.025	0.3267	0.19	0.1367	1.3333	4.3333	9	3772	2	2
Potential	potential	0.1183	0	0.045	0.0333	0	0.02	0	0.2167	0.3667	0.0333	0.3833	0.1267	0.2567	1.6	3.4	9	1073	3	2
Problem	problem	0.0533	0	0.1033	0	0	0	0	0.1567	0.375	0.135	0.3333	0.0533	0.28	2.4667	4.8667	7	25424	2	2
Protest	protest	0.1333	0.09	0.18	0	0	0	0	0.4033	0.3283	0.0167	0.2517	0.215	0.0367	2.8667	4.7333	7	2835	1	2
Provokation	provocation	0.1283	0.02	0.04	0	0	0	0.025	0.2133	0.45	0.1367	0.2	0.175	0.025	2.6	4.7333	11	640	2	2
Qual	agony	0	0	0.1333	0	0	0	0.1605	0.2938	0.4183	0.081	0.2069	0.2069	0	2.2667	4.4	4	1538	2
Qualität	quality	0.1262	0	0.0222	0.0286	0	0.0333	0	0.2103	0.2667	0	0.523	0.3726	0.1504	2.5333	5.4	8	4906	3	2
Quantität	quantity	0.3278	0	0.1389	0	0	0	0	0.4667	0.0556	0	0.4778	0.2722	0.2056	2.6	3.2	9	688	1	3
Rache	revenge	0.07	0.0417	0.2017	0	0	0	0	0.3133	0.4383	0.0267	0.2217	0.1867	0.035	2.2	3.5333	5	1330	2	2
Rat	advice	0.0533	0.0091	0.1689	0	0	0	0	0.2314	0.1124	0.5206	0.1356	0.0606	0.075	2.4	3.7333	3	11915		2
Rechtfertigung	justification	0.0333	0.0583	0.1833	0	0	0	0	0.275	0.3167	0.175	0.2333	0.1083	0.125	2.0667	3.7333	14	1183	2	2
Reichtum	wealth	0.1719	0	0.0783	0.0743	0	0	0	0.3245	0.2843	0	0.3912	0.0743	0.3169	3.3333	4.8	8	2882	1	2
Reiz	stimulus	0.1083	0.04	0.23	0.025	0	0	0.145	0.5483	0.2817	0	0.17	0.12	0.05	3	3.3333	4	4259	1	1
Respekt	respect	0.1617	0.02	0.125	0	0	0	0	0.3067	0.2317	0.225	0.2367	0.1833	0.0533	2.8	5.6	7	1506	2	2
Reue	remorse	0.02	0.02	0.1817	0	0	0	0	0.2217	0.44	0.2133	0.125	0.05	0.075	2.4	3.1333	4	734	2	2
Revolution	revolution	0.037	0	0.0778	0	0	0	0	0.1148	0.1519	0.0185	0.7148	0.2167	0.4981	2.3333	3.6667	10	7998	3	2
Risiko	risk	0.0742	0.0167	0.1567	0	0	0	0.0742	0.3217	0.35	0.0375	0.2908	0.0417	0.2492	2.3333	5.2	6	2069	1	2
Ritual	ritual	0.045	0	0.15	0	0	0.02	0	0.215	0.04	0.06	0.685	0.095	0.59	2.6	4.6	6	447	3	2
Romantik	romantic	0.2435	0.0434	0.0341	0	0.0143	0.02	0	0.3552	0.2644	0.0843	0.2961	0.1477	0.1485	1.8667	5	8	1603	1	3
Rücksicht	consideration	0.131	0	0.1	0	0	0	0	0.231	0.2452	0.231	0.2929	0.2179	0.075	2.6	5.2667	9	5711	2	2
Ruhm	glory	0.1786	0	0.2012	0	0	0	0	0.3798	0.2536	0.0167	0.35	0.15	0.2	2.2	4.2667	4	1873	1	1
Sache	matter	0.175	0	0.1417	0.025	0	0	0	0.3417	0.1667	0	0.4917	0.225	0.2667	3.2667	5.3333	5	27455	1	2
Scham	shame	0.2074	0.0278	0.087	0.0185	0	0	0.0185	0.3593	0.4148	0.1111	0.1148	0.0407	0.0741	2.7333	4.7333	5	1015	1	3
Schema	scheme	0.19	0	0.2267	0	0	0	0	0.4167	0.185	0.025	0.3733	0.0533	0.32	2.3333	4.6667	6	2244	1	1
Scheu	shyness	0.2717	0.0533	0.065	0	0	0	0	0.39	0.59	0	0.02	0	0.02	2.3333	3.2667	5	950	2	3
Schicksal	fate	0.0343	0	0.0819	0	0	0	0	0.1162	0.295	0	0.5888	0.1152	0.4736	1.6	3.8	9	9449	3	2
Schlagfertigkeit	wit	0.0783	0.2225	0.0942	0	0	0	0	0.395	0.37	0.0817	0.1533	0.1533	0	2.1333	3.9333	16	82	1	2
Schmerz	pain	0.2346	0	0.0518	0.0143	0	0	0.2117	0.5124	0.3742	0.0167	0.0968	0.0843	0.0125	3.8	5.0667	7	6162	1
Schönheit	beauty	0.2845	0	0	0	0	0	0	0.2845	0.256	0.0952	0.3643	0.2333	0.131	2.2	5.0667	9	4899	1	3
Schreck	fright	0.18	0.115	0.1783	0	0	0	0.0667	0.54	0.3117	0	0.1483	0.045	0.1033	3.0667	5.4667	7	1220	1	1
Schutz	protection	0.34	0.02	0.025	0.075	0	0	0	0.46	0.1833	0.2117	0.145	0.07	0.075	2.4	4.4667	6	8941	2	3
Schwäche	weakness	0.1333	0	0.255	0	0	0.0417	0.025	0.455	0.225	0.075	0.245	0.1	0.145	2.6	4.0667	8	3005	1	1
Schwierigkeit	difficulty	0.0833	0	0.2067	0	0	0	0	0.29	0.395	0	0.315	0.095	0.22	2.2667	3.9333	13	10827	2	2
Sehnsucht	desire	0.2317	0	0.02	0.0167	0	0	0.0167	0.285	0.64	0.0417	0.0333	0.0333	0	1.8	4.5333	9	3566	2	3
Selbstständigkeit	self-dependence	0.08	0	0.1133	0.045	0	0	0	0.2383	0.375	0.0917	0.295	0.245	0.05	2.2	4.8667	17	23	2	2
Sensibilität	sensitivity	0.2167	0.0222	0.1167	0.0222	0	0	0	0.3778	0.3722	0.1278	0.1222	0.1	0.0222	2.0667	3.5714	12	289	1	3
Sicherheit	safety	0.225	0.04	0.1	0.02	0	0	0	0.385	0.2683	0.2367	0.11	0.025	0.085	2.0667	4.8667	10	14482	2	3
Sieg	victory	0.1117	0	0.095	0.0167	0.0167	0.0167	0.0167	0.2733	0.2333	0.12	0.3733	0.22	0.1533	3.3333	5	4	7700	1	2
Sitte	convention	0.0556	0	0.1204	0	0	0.0185	0	0.1944	0.0833	0.037	0.6852	0.3241	0.3611	2	3.2667	5	3049	3	2
Sorge	worry	0.0417	0	0.1117	0.0417	0	0	0	0.195	0.5717	0.16	0.0733	0.0333	0.04	2.6	4.4	5	8414	2	2
Sorgfalt	carefulness	0.215	0	0.2583	0	0	0	0	0.4733	0.4767	0	0.05	0	0.05	2.8667	5	8	1260	1	1
Spaß	fun	0.0333	0.1067	0.1683	0	0	0	0	0.3083	0.3567	0.26	0.075	0	0.075	2.4667	5.6	4	3010	2	2
Spott	mockery	0.0726	0.0793	0.0543	0	0	0	0.0333	0.2395	0.4379	0.1243	0.1983	0.1533	0.045	2	3.7333	5	1121	2	2
Stabilität	stabilitity	0.1867	0	0.0333	0.0533	0	0	0	0.2733	0.1333	0.3233	0.27	0.05	0.22	3.0667	4.9333	10	2116		2
Staunen	amazement	0.2833	0.0333	0.0667	0	0	0	0	0.3833	0.3667	0	0.25	0.2167	0.0333	2.6	4.2	7	851	1	3
Stolz	pride	0.1833	0	0	0	0	0	0	0.1833	0.4333	0.0333	0.35	0.1917	0.1583	2.4	5.2	5	2404	2	2
Strafe	punishment	0.3583	0	0.2	0	0	0	0.025	0.5833	0.1583	0.0333	0.225	0.0833	0.1417	2.8667	4.8667	6	4531	1	3
Streit	argument	0.075	0.1536	0.0679	0	0	0	0	0.2964	0.3393	0.2476	0.1167	0	0.1167	2.8	4.8667	6	4118	2	2
Stress	stress	0.065	0	0.1075	0	0	0	0.025	0.1975	0.3833	0.1325	0.2867	0.0333	0.2533	2.6	5.2	6	213	2	2
Sucht	addiction	0.224	0.0333	0.093	0	0.0672	0.1348	0.1707	0.7231	0.2391	0	0.0379	0	0.0379	2.8667	3.8667	5	530	1
Sympathie	sympathy	0.166	0.0393	0.1293	0	0	0	0.02	0.3545	0.3933	0.1986	0.0536	0.0393	0.0143	2.8667	5.6	9	1969	2	2
Talent	talent	0.11	0.1058	0.2758	0	0	0	0	0.4917	0.2142	0.0333	0.2608	0.0458	0.215	2	4.6	6	1789	1	1
Tapferkeit	bravery	0.1417	0	0.2942	0	0	0	0.045	0.4808	0.3233	0	0.1958	0.1	0.0958	1.7143	3.6667	10	708	1	1
Tätigkeit	occupation	0.07	0	0.6933	0	0	0	0	0.7633	0.1117	0	0.125	0	0.125	3.2	4.7333	9	13462	1
Terrorismus	terrorism	0.165	0.0167	0.04	0	0	0	0	0.2217	0.245	0	0.5333	0.3367	0.1967	3.0667	5.2	11	626	3	2
Theorie	theory	0.0583	0	0.095	0.0583	0	0	0	0.2117	0.3483	0	0.44	0.1283	0.3117	2.1333	4.0667	7	9733	3	2
Tod	death	0.1917	0	0.02	0	0	0	0.02	0.2317	0.3467	0.0533	0.3683	0.25	0.1183	3.4667	5.0667	3	21282	3	2
Tradition	tradition	0.1833	0.0333	0.15	0	0	0	0	0.3667	0	0.1333	0.5	0.1167	0.3833	2.5333	4.6	9	6336	3	2
Trauer	mourning	0.245	0	0	0	0	0	0.02	0.265	0.2983	0.15	0.2867	0.0333	0.2533	2.4667	4.6667	6	1540	2	3
Traum	dream	0.0444	0	0.0694	0	0	0	0	0.1139	0.5611	0	0.325	0.1917	0.1333	1.7333	4.9333	5	9323	2	2
Trend	trend	0.2929	0	0.1786	0	0	0	0.0143	0.4857	0.0976	0.0333	0.3833	0.15	0.2333	1.9333	4.8	5	632	1	3
Treue	faithfulness	0.1292	0.05	0	0	0	0	0	0.1792	0.255	0.3158	0.25	0.2083	0.0417	2.8	5.4667	5	2560	2	2
Trost	consolation	0.05	0	0.1583	0	0	0	0	0.2083	0.25	0.2333	0.3083	0.1833	0.125	2.4	5	5	1606	2	2
Überblick	overview	0.4929	0	0.0679	0	0	0	0	0.5607	0.1143	0	0.325	0.1667	0.1583	2.8	4	9	1984	1	3
Überraschung	surprise	0.0643	0	0.0536	0	0	0	0.02	0.1379	0.7352	0.0486	0.0783	0.0583	0.02	2.5333	4.8667	12	1836	2	2
Unabhängigkeit	independence	0.0143	0.0143	0.0676	0	0	0	0	0.0962	0.305	0.0643	0.5345	0.2119	0.3226	2.0667	3.7333	14	5679	3	2
Untergang	downfall	0.235	0	0.045	0.025	0	0	0	0.305	0.2417	0.0833	0.37	0.0667	0.3033	2.6	3.1333	9	1900	1	3
Unterschied	difference	0.2222	0.0222	0.0593	0	0	0	0	0.3037	0.037	0.1481	0.5111	0.1981	0.313	3	4.6429	11	10989	3	3
Unterstützung	support	0.0667	0	0.1233	0.025	0	0	0	0.215	0.2317	0.3817	0.1717	0.09	0.0817	3.1333	4.6	13	7831	2	2
Urteil	judgement	0.3125	0.02	0.145	0	0	0	0	0.4775	0.175	0	0.3475	0.1325	0.215	3	3.8667	6	10344	1	3
Verachtung	contempt	0.0167	0.0567	0.0567	0.0167	0	0	0.02	0.1667	0.6867	0.0733	0.0733	0.0533	0.02	1.8667	3.4	10	1317	2	2
Verantwortung	responsibility	0.0726	0	0.1676	0	0	0	0	0.2402	0.2817	0.2486	0.2295	0.0833	0.1462	2.2667	4.6	13	6693	2	2
Verbot	prohibition	0.0983	0.04	0.21	0	0	0	0	0.3483	0.2	0.025	0.4267	0.1083	0.3183	2.0667	4.6667	6	4145	1	2
Vergangenheit	past	0.075	0	0.025	0	0	0	0	0.1	0.3667	0.025	0.5083	0.2083	0.3	2.4	4.8667	13	6801	3	2
Vergebung	forgiveness	0.0743	0.031	0.1093	0	0	0	0	0.2145	0.4133	0.1119	0.2602	0.1617	0.0986	1.9333	3.7333	9	447	2	2
Vergehen	misdemeanor	0.1593	0.05	0.4167	0	0	0.0222	0.0222	0.6704	0.1741	0.0593	0.0963	0	0.0963	3.0667	3.0667	8	1354	1	1
Vergeltung	retaliation	0.05	0	0.1896	0	0	0	0	0.2396	0.4458	0.1188	0.1958	0.1042	0.0917	1.5333	3.7333	10	418	2	2
Vergleich	comparison	0.3017	0.045	0.0983	0	0	0	0	0.445	0.25	0.07	0.235	0.085	0.15	2.9333	4.1333	9	6206	1	3
Vergnügen	pleasure	0.0869	0.056	0.15	0	0.0143	0.0143	0.0143	0.3357	0.4583	0.1167	0.0893	0	0.0893	2.8667	5.4667	9	2804	1	2
Vermutung	guess	0.0278	0	0.1944	0	0	0	0	0.2222	0.3611	0.0278	0.3889	0.037	0.3519	1.9333	3.9333	9	1784	3	2
Verpflichtung	obligation	0.087	0.0222	0.2204	0	0	0	0.0222	0.3519	0.3685	0.1778	0.1019	0.0648	0.037	2.4	4.0667	13	6902	2	2
Verrat	betrayal	0.0417	0.05	0.15	0	0	0	0	0.2417	0.3667	0.15	0.2417	0.1333	0.1083	2.3333	4.3333	6	1342	2	2
Versprechen	promise	0.075	0.0367	0.125	0	0	0	0	0.2367	0.2367	0.1567	0.37	0.22	0.15	3.0667	5.4667	11	1627	1	2
Verstoß	violation	0.1333	0	0.35	0	0	0	0.0333	0.5167	0.1583	0.0167	0.3083	0.0333	0.275	2.5333	3.2667	7	1111	1	1
Vertrauen	trust	0.05	0	0.15	0	0	0	0	0.2	0.3028	0.4417	0.0556	0	0.0556	2.6667	5.5333	9	6794		2
Verwunderung	wonder	0.0983	0	0.07	0	0	0	0	0.1683	0.6733	0	0.1583	0.0833	0.075	2.1333	4.0667	12	616	2	2
Verzeihung	pardon	0.05	0.025	0.125	0	0	0	0	0.2	0.4083	0.2917	0.1	0.025	0.075	2.5333	5	10	726	2	2
Verzweiflung	desperation	0.075	0.02	0.145	0	0	0	0	0.24	0.5883	0.02	0.1517	0.0983	0.0533	2.8	5.0667	12	2084	2	2
Vielfalt	diversity	0.3767	0.02	0.02	0.025	0	0	0	0.4417	0.15	0	0.4083	0.2183	0.19	2.7333	4.0667	8	905	1	3
Vorbild	model	0.3212	0.0804	0.2158	0	0	0	0	0.6174	0.25	0.1183	0.0143	0.0143	0	2.8667	5.2	7	4115	1	3
Vorhaben	plan	0.0417	0	0.2167	0	0	0	0	0.2583	0.3917	0.0833	0.2667	0.1667	0.1	2.1333	3.9333	8	1307	2	2
Vorhersage	prediction	0.4583	0.2483	0	0	0	0	0	0.7067	0.1117	0.0333	0.1483	0.1083	0.04	2.2667	3.5333	10	239	1
Vorschlag	proposal	0.0936	0.0593	0.2219	0	0	0	0	0.3748	0.3467	0.065	0.2136	0.02	0.1936	2.6	4.9333	9	13835	1	2
Vorsicht	caution	0.2183	0.04	0.075	0	0	0	0	0.3333	0.4817	0.02	0.165	0.1117	0.0533	2.2667	4.6	8	2378	2	3
Vorteil	advantage	0.0933	0	0.045	0.02	0	0	0	0.1583	0.3417	0.06	0.44	0.2283	0.2117	2.3333	4.4667	7	6542	3	2
Vorwurf	accusation	0.0278	0.0926	0.0648	0	0	0	0	0.1852	0.5	0.1296	0.1852	0.0787	0.1065	2.7333	3.6	7	5258	2	2
Wahnsinn	insanity	0.0833	0.025	0.05	0.025	0	0	0	0.1833	0.59	0.025	0.2017	0.1183	0.0833	1.6667	4.0667	8	1152	2	2
Wahrnehmung	perception	0.2561	0.076	0.0583	0.056	0.0435	0.076	0.045	0.6107	0.2701	0.0533	0.0658	0.0658	0	2.5333	3.8	11	3403	1	3
Warnung	warning	0.1933	0.0367	0.1683	0	0	0	0.0533	0.4517	0.145	0.0417	0.3617	0.1917	0.17	3.2667	4.8667	7	1724	1	1
Wert	value	0.2317	0	0.1083	0.065	0	0	0	0.405	0.2683	0.085	0.2417	0.0917	0.15	2	4.2	4	19117	1	3
Wesen	being	0.1833	0.0185	0	0	0	0	0	0.2019	0.3648	0	0.4333	0.2204	0.213	3.6667	4.4667	5	15419	3	2
Widerstand	resistance	0.1194	0.0617	0.1306	0	0	0	0	0.3116	0.2077	0.1367	0.344	0.1654	0.1787	2.8	4.6667	10	7687	1	2
Wille	will	0.0686	0.04	0.04	0	0	0	0	0.1486	0.5305	0	0.321	0.1067	0.2143	1.9333	4.2	5	4103	2	2
Wissen	knowledge	0.2286	0	0.1926	0	0	0	0	0.4212	0.1912	0	0.3876	0.1476	0.24	2.6667	5.6667	6	7712	1	1
Wohlstand	prosperity	0.225	0.025	0.0833	0	0	0	0	0.3333	0.4083	0.025	0.2333	0.05	0.1833	3	4.2667	9	1313	2	3
Wunder	miracle	0.0833	0.025	0.025	0	0	0	0	0.1333	0.3	0	0.5667	0.3083	0.2583	1.4	3.7333	6	4904	3	2
Wunsch	wish	0.095	0.0167	0.07	0	0	0	0	0.1817	0.3567	0	0.4617	0.345	0.1167	2	4.8	6	15172	3	2
Würde	dignity	0.045	0	0.0617	0	0	0	0	0.1067	0.2517	0.0533	0.5883	0.22	0.3683	1.8667	4.0667	5	3066	3	2
Wut	fury	0.0167	0.0817	0.1795	0	0	0	0	0.2779	0.2926	0.0286	0.401	0.3033	0.0976	2.4	4.4	3	2450	1	2
Zauber	enchantment	0.22	0	0.075	0	0	0	0	0.295	0.2333	0.025	0.4467	0.1733	0.2733	1.7333	3.8	6	1206	1	3
Zerstörung	destruction	0.2652	0.0667	0.1	0.031	0.0167	0	0	0.4795	0.2019	0	0.3186	0.125	0.1936	3.5333	4.4	10	2543	1	3
Zorn	rage	0.1117	0.02	0.07	0	0	0	0.0667	0.2683	0.5283	0.025	0.1783	0.1783	0	2.8	4.7333	4	2716	2	2
Zufriedenheit	satisfaction	0.0867	0.0533	0.13	0	0.02	0.02	0.0417	0.3517	0.4352	0.0829	0.1302	0.02	0.1102	2.6	5.6	13	763	1	2
Zukunft	future	0.1117	0	0.0533	0	0	0	0	0.165	0.3683	0.0667	0.4	0.2167	0.1833	1.7333	5	7	13730	3	2
Zwang	compulsion	0.02	0	0.1717	0	0	0	0.025	0.2167	0.53	0	0.2533	0.1167	0.1367	2.2	3.1333	5	3075	2	2
Zweifel	doubt	0.0619	0.025	0.125	0	0	0	0.0143	0.2262	0.5179	0.0583	0.1976	0.1	0.0976	2.4	5.4667	7	8094	2	2
